# Supplementary material for: PD-L1 expression as a potential predictor of immune checkpoint inhibitor efficacy and survival in patients with recurrent or metastatic nasopharyngeal cancer: a systematic review and meta-analysis of prospective trials
Source: Front Oncol. 2024 Jun 3;14:1386381. doi: 10.3389/fonc.2024.1386381 (PMC11180873; doi:10.3389/fonc.2024.1386381)
Supplement: Supplementary file 1 [file DataSheet_1.zip]

Archive with 3 entries (3 files):
- Supplementary figures.zip
- Supplementary File 1.docx
- Supplementary Table 1.docx
